# Supplementary material for: [18F]FDG-PET/CT radiomics for the identification of genetic clusters in pheochromocytomas and paragangliomas
Source: Eur Radiol. 2022 Aug 24;32(10):7227–36. doi: 10.1007/s00330-022-09034-5 (PMC9474528; doi:10.1007/s00330-022-09034-5)
Supplement: Supplementary file 2 — (XLSX 124 kb) [file 330_2022_9034_MOESM2_ESM.xlsx]

## Sheet: Radiomic dataset
Genetic cluster (1=cluster 1, 2 = cluster 2, 3 = sporadic)	Noradrenergic (1=yes, 0=no)	Adrenergic (1=yes, 0=no)	Dopaminergic (1=yes, 0=no)	PET_shape_Elongation	PET_shape_Flatness	PET_shape_LeastAxisLength	PET_shape_MajorAxisLength	PET_shape_Maximum2DDiameterColumn	PET_shape_Maximum2DDiameterRow	PET_shape_Maximum2DDiameterSlice	PET_shape_Maximum3DDiameter	PET_shape_MeshVolume	PET_shape_MinorAxisLength	PET_shape_Sphericity	PET_shape_SurfaceArea	PET_shape_SurfaceVolumeRatio	PET_shape_VoxelVolume	PET_firstorder_10Percentile	PET_firstorder_90Percentile	PET_firstorder_Energy	PET_firstorder_Entropy	PET_firstorder_InterquartileRange	PET_firstorder_Kurtosis	PET_firstorder_Maximum	PET_firstorder_MeanAbsoluteDeviation	PET_firstorder_Mean	PET_firstorder_Median	PET_firstorder_Minimum	PET_firstorder_Range	PET_firstorder_RobustMeanAbsoluteDeviation	PET_firstorder_RootMeanSquared	PET_firstorder_Skewness	PET_firstorder_TotalEnergy	PET_firstorder_Uniformity	PET_firstorder_Variance	PET_glcm_Autocorrelation	PET_glcm_JointAverage	PET_glcm_ClusterProminence	PET_glcm_ClusterShade	PET_glcm_ClusterTendency	PET_glcm_Contrast	PET_glcm_Correlation	PET_glcm_DifferenceAverage	PET_glcm_DifferenceEntropy	PET_glcm_DifferenceVariance	PET_glcm_JointEnergy	PET_glcm_JointEntropy	PET_glcm_Imc1	PET_glcm_Imc2
1	1	0	0	0.567604	0.469931	36.0957	76.8106	70.578	54.332	82.9738	85.2013	57531.1	43.598	0.604321	11925.7	0.207292	58317	9.23549	14.637	267975	3.87689	3.00737	2.51058	17.3934	1.6481	11.645	11.3437	8.78057	8.61287	1.22715	11.814	0.579485	8.13933e+06	0.0751628	3.96538	66.2379	7.49067	7006.34	186.339	52.4111	11.9231	0.630972	2.65238	2.91666	4.70643	0.00746553	7.3977	-0.118272	0.762637
1	0	0	0	0.964144	0.757825	74.5316	98.3494	106.069	112.854	111.73	114.767	252801	94.823	0.465157	41565.9	0.164421	253861	14.8076	26.7801	3.76436e+06	5.07278	7.13086	2.24983	36.0071	3.77463	20.746	20.5837	13.4281	22.5789	2.89277	21.2224	0.269022	1.14337e+08	0.0317766	19.9954	354.573	17.5953	142653	937.2	240.283	60.495	0.599711	6.07931	4.01601	22.4242	0.00143391	9.69339	-0.0933844	0.761483
1	1	0	0	0.962988	0.901232	35.8902	39.8234	46.7646	46.7653	45.5579	47.8589	38907.1	38.3495	0.888322	6250.76	0.160659	39333.6	8.64271	15.9049	193482	4.27719	3.96631	2.3989	19.2354	2.19965	11.9328	11.6081	7.95552	11.2799	1.64669	12.2232	0.507427	5.87673e+06	0.0562526	7.01494	123.918	10.3007	18963.3	367.488	89.2459	18.0504	0.664531	3.25807	3.16494	7.15674	0.0049085	7.99072	-0.14527	0.832781
1	1	0	1	0.863967	0.698594	15.9029	22.7641	26.9994	24.0229	26.2386	27.1862	4885.07	19.6675	0.891026	1562.57	0.319868	5102.74	9.45776	20.2427	36103.8	4.6068	6.5412	2.4477	25.1442	3.51801	14.0524	13.1641	8.71342	16.4308	2.65829	14.6596	0.691627	1.0966e+06	0.0479025	17.4338	223.818	13.9772	98397.3	1228.16	205.038	91.5527	0.389117	7.80346	4.12521	28.7839	0.00611746	7.4822	-0.415593	0.989927
1	1	0	0	0.922844	0.740277	37.5652	50.7447	70.0661	53.9988	70.0018	73.0607	49472	46.8295	0.691314	9427.18	0.190556	50237.7	4.82296	8.19908	67655.4	3.16217	1.95692	2.76487	10.6616	1.08675	6.26138	5.96015	4.60006	6.06158	0.815156	6.39563	0.777578	2.05493e+06	0.128113	1.69922	25.236	4.50649	1472.35	72.1726	23.6715	3.97984	0.713345	1.52832	2.21619	1.57455	0.020451	5.99352	-0.166329	0.799878
1	1	0	0	0.8118	0.689976	53.8084	77.986	84.9056	85.4931	79.5475	87.5988	151608	63.309	0.656164	20954.9	0.138218	152201	4.68541	8.2585	208415	3.32148	2.18599	2.31223	10.2686	1.13604	6.3073	6.089	4.39834	5.87025	0.871192	6.44914	0.511687	6.33028e+06	0.111412	1.80942	35.4839	5.51127	1393.56	51.586	24.5173	4.09143	0.714871	1.53447	2.23381	1.65452	0.0179256	6.15541	-0.164239	0.796235
1	1	0	1	0.559038	0.484022	30.9259	63.8936	66.3061	68.7058	43.2785	68.9999	43056.9	35.7189	0.692569	8577.94	0.199223	43525.2	11.6133	22.3985	418889	4.81871	6.44042	2.0904	26.4751	3.34317	16.6394	16.3527	10.5878	15.8873	2.59775	17.0973	0.31383	1.27231e+07	0.0376545	15.4469	243.982	14.4722	77507.1	620.632	186.143	48.2081	0.590386	5.42033	3.83844	17.8819	0.00221799	9.04821	-0.135929	0.846324
1	1	0	1	0.918209	0.599828	41.6424	69.4239	62.6773	69.2917	72.6282	74.8931	48445.7	63.7456	0.457016	14062.3	0.290269	49478.4	3.44717	5.36664	30444.5	2.53887	1.01115	5.22833	8.50326	0.630292	4.24683	4.01028	3.34057	5.16269	0.430501	4.32309	1.40626	924706	0.214704	0.653523	12.9239	3.34315	409.066	33.4711	9.60611	2.62441	0.575563	1.17494	1.98277	1.2011	0.0499231	5.00248	-0.121261	0.667635
1	1	0	0	0.832602	0.740649	15.828	21.3704	22.0452	24.5559	23.1646	25.0994	4189.01	17.7931	0.90482	1388.87	0.331552	4404.15	13.1561	29.7302	65228	5.10682	9.32919	2.27216	34.4478	5.03519	20.3445	19.122	12.2034	22.2443	3.8266	21.2096	0.555779	1.9812e+06	0.0341974	35.9503	483.157	20.74	375722	2203.33	409.172	197.68	0.357232	11.5002	4.5141	61.9385	0.00599584	7.4453	-0.562294	0.998469
1	1	0	0	0.587124	0.476505	18.2049	38.205	40.1512	41.0243	27.3717	41.1475	10161.2	22.4311	0.796258	2849.22	0.280403	10478.8	2.24542	3.85194	3137.47	2.20788	0.960671	2.73667	4.7397	0.510342	2.95211	2.80099	2.12968	2.61002	0.378963	3.01565	0.725199	95296	0.238446	0.379199	8.10965	2.71315	59.4678	5.24397	4.73184	1.7477	0.464646	1.01702	1.68698	0.681785	0.0571617	4.36807	-0.103946	0.587422
1	1	0	0	0.886704	0.730141	40.0245	54.8175	60.7546	64.3511	54.9281	65.6661	59345.9	48.6069	0.676389	10878	0.183298	59835.7	5.98897	10.7402	141504	3.7141	2.80942	2.28634	13.1635	1.49374	8.28586	8.16141	5.56121	7.6023	1.13604	8.47522	0.379118	4.29796e+06	0.081594	3.17373	52.4558	6.75022	3619.13	82.157	38.3039	10.7691	0.56309	2.55543	2.84316	4.05535	0.00834139	7.12622	-0.102376	0.704898
1	1	0	0	0.911045	0.867202	30.1276	34.7412	38.1837	41.0235	39.3579	41.3649	23540.7	31.6508	0.905861	4384.99	0.186273	23903.9	6.88699	13.2252	84198.4	4.10043	3.92559	1.96096	15.1385	1.99202	10.0753	10.22	6.12047	9.01798	1.55436	10.3434	0.0501592	2.5574e+06	0.0610767	5.47581	105.15	9.67681	8576.47	-17.4203	62.386	16.4064	0.58439	3.12823	3.11347	6.38523	0.00652198	7.56437	-0.144457	0.820682
1	1	0	0	0.68951	0.592377	15.4745	26.1227	33.608	30.1683	23.1646	33.7583	4795.21	18.0119	0.847626	1622.38	0.338333	5041.99	2.45959	4.74933	1952.66	2.62367	1.00089	3.66282	6.17446	0.689176	3.31722	3.05349	2.3876	3.78686	0.475427	3.42973	1.17327	59309.1	0.198432	0.759107	14.7053	3.62296	321.175	24.6391	10.4275	4.13471	0.439769	1.56858	2.21301	1.5935	0.0386789	5.14489	-0.145794	0.731193
2	0	1	0	0.761247	0.669689	31.7046	47.3423	51.0983	49.3967	41.4869	53.2437	29859.6	36.0392	0.640021	7272.43	0.243554	30221.6	1.68928	2.23032	3804.97	0.971643	0.311374	2.38777	2.53618	0.169276	1.94486	1.92518	1.60071	0.935477	0.125733	1.95553	0.371037	115570	0.530323	0.0416051	2.17687	1.4397	0.815326	0.173716	0.711236	0.295127	0.414085	0.294912	0.86328	0.204606	0.30283	1.883	-0.139069	0.470842
2	0	1	0	0.84345	0.81149	30.4794	37.5598	39.3584	42.4389	42.4518	44.3064	25213.8	31.6798	0.847219	4908.1	0.19466	25604.8	2.12114	2.99214	5446	1.37332	0.463477	2.81567	3.56056	0.264834	2.52052	2.48867	2.01899	1.54156	0.191115	2.5417	0.607776	165414	0.421684	0.107247	3.18503	1.71213	5.49463	0.990357	1.43498	0.422571	0.545585	0.402782	1.01108	0.253672	0.199135	2.59791	-0.18917	0.627734
2	0	1	0	0.564597	0.506317	34.7459	68.6249	61.8552	55.1131	52.4772	65.3311	32754	38.7454	0.571543	8661.86	0.264452	33319.7	3.04292	4.55256	15180.8	2.11746	0.73231	5.10399	6.23835	0.495018	3.66237	3.45684	2.96371	3.27464	0.320382	3.72001	1.50775	461094	0.310944	0.425496	10.7692	3.08565	187.364	22.0045	6.48869	1.50144	0.627778	0.833895	1.66681	0.777273	0.105437	4.12193	-0.165483	0.700803
2	1	0	0	0.80957	0.656275	31.6273	48.1921	50.8339	50.8339	45.5579	55.4994	35749.6	39.0149	0.728686	7202.08	0.201459	36265.9	2.71039	4.42185	14973.1	2.22325	1.00915	2.11817	5.04031	0.530408	3.48565	3.40376	2.56894	2.47137	0.410414	3.54123	0.404873	454785	0.227966	0.390531	8.54452	2.75241	56.3722	3.49948	5.07846	1.20957	0.616748	0.807933	1.51348	0.533897	0.0637543	4.14941	-0.17518	0.719361
2	1	1	1	0.631923	0.474002	52.1737	110.071	90.9507	92.7624	110.316	122.824	172714	69.5562	0.433051	34633.5	0.200526	174192	2.16946	3.2471	40048.6	1.62651	0.60513	3.27667	4.2664	0.347574	2.60844	2.4815	2.11397	2.15243	0.253259	2.64257	0.993322	1.21641e+06	0.376652	0.179227	3.96314	1.84561	22.0225	3.71717	2.75856	0.53287	0.677511	0.444731	1.14839	0.326191	0.173207	3.04082	-0.245978	0.741454
2	1	0	0	0.747684	0.607714	18.2619	30.0501	33.9575	33.0678	26.2386	36.2644	7736.37	22.468	0.763994	2476.01	0.320048	8048.97	1.09467	1.44349	436.437	0.328941	0.187758	2.74961	1.66537	0.108155	1.2763	1.27568	1.03854	0.626837	0.0767976	1.28333	0.317711	13256.1	0.886536	0.0179987	1.11068	1.04772	0.242373	0.151925	0.116721	0.0649777	0.274048	0.0649777	0.345279	0.0606158	0.848535	0.518228	-0.119146	0.23243
2	0	1	0	0.825202	0.757934	33.9038	44.7318	54.8365	55.1131	50.3103	59.4437	36248.2	36.9127	0.773919	6844.05	0.188811	36782.3	2.17206	3.36407	9246.71	1.77238	0.698274	2.28712	4.03577	0.367517	2.72811	2.69546	2.06145	1.97432	0.279738	2.76326	0.400369	280855	0.314188	0.192988	5.03724	2.14558	13.9343	1.30002	2.41188	0.679114	0.561197	0.55927	1.2441	0.357999	0.120169	3.31565	-0.163261	0.648072
2	0	1	0	0.887067	0.716288	36.5987	51.095	58.4132	57.0093	52.6698	61.5269	55063.3	45.3247	0.743585	9413.01	0.170949	55492.3	2.42751	3.39966	15249.1	1.72861	0.517988	3.7591	4.58729	0.299745	2.86464	2.80738	2.33055	2.25674	0.21474	2.88903	0.895519	463167	0.355282	0.140346	5.84049	2.33911	15.5655	2.01338	2.05643	0.581018	0.560769	0.50406	1.16807	0.320187	0.163475	3.1355	-0.170904	0.648418
2	1	0	0	0.615238	0.428344	15.0762	35.1965	38.1246	33.608	27.3717	38.652	7681.95	21.6542	0.792194	2376.66	0.309382	7957.85	2.25853	3.29381	1983.19	1.72052	0.591267	2.38588	3.67983	0.329622	2.7229	2.62201	2.14819	1.53163	0.242751	2.75126	0.600694	60236.3	0.328157	0.155248	4.95662	2.16641	9.8602	0.850766	2.01954	0.975055	0.357695	0.735902	1.32472	0.399857	0.109657	3.38625	-0.105197	0.523958
2	1	0	0	0.432162	0.35427	11.1594	31.4996	30.1683	30.6675	16.2246	32.1188	3063.92	13.6129	0.780597	1306.9	0.426545	3280.33	1.7759	2.55019	507.929	1.44064	0.49147	2.05777	2.76926	0.25903	2.14771	2.11864	1.73348	1.03578	0.202709	2.16865	0.389437	15427.6	0.391118	0.090383	3.54118	1.86207	3.10698	0.306423	1.11231	0.819846	0.156009	0.652417	1.26775	0.372381	0.159704	2.84809	-0.0679758	0.360705
2	1	0	0	0.50123	0.485639	11.8203	24.3396	24.5559	23.0677	14.2299	24.7612	2088.18	12.1998	0.785981	1005.19	0.481375	2278.01	2.261	3.05298	545.648	1.45177	0.489203	2.18991	3.32014	0.25212	2.68031	2.69313	2.03594	1.2842	0.186182	2.69728	-0.123398	16573.2	0.394489	0.0912495	4.17642	1.99896	3.72872	-0.162727	1.27961	0.561559	0.39433	0.514818	1.06423	0.28084	0.181348	2.68047	-0.155561	0.579791
2	0	1	1	0.981186	0.694046	60.0876	86.5759	95.081	96.2094	95.457	96.6127	212049	84.947	0.521581	32970	0.155483	212918	1.96835	2.74481	38578.3	1.47623	0.433878	3.26173	3.54692	0.24412	2.32653	2.28119	1.88732	1.65961	0.177531	2.34592	0.759729	1.17176e+06	0.432474	0.0905659	5.33334	2.25528	6.51454	0.938146	1.36848	0.38082	0.565586	0.358998	0.992827	0.249133	0.251524	2.5759	-0.206165	0.657904
2	0	1	0	0.937666	0.779352	18.3237	23.5115	25.8287	28.1419	26.2386	28.3212	6588.51	22.0459	0.889725	1910.23	0.289934	6834.03	1.59882	2.58216	933.349	1.38126	0.554297	2.4117	2.91456	0.310197	2.00344	1.92294	1.52252	1.39204	0.236579	2.03672	0.654825	28349	0.420602	0.13443	3.30944	1.75657	5.0868	0.887529	1.51122	0.617756	0.422656	0.545662	1.15509	0.311065	0.160576	2.80943	-0.117719	0.517546
2	0	1	0	0.748425	0.420564	12.9693	30.8379	31.4821	32.5882	29.3357	32.8974	4583.86	23.0798	0.63135	2113.66	0.461109	4950.87	1.22947	1.46082	301.128	0.356466	0.134646	4.01469	1.76526	0.0764105	1.35576	1.35258	1.17859	0.586672	0.0535601	1.35919	0.549857	9146.29	0.874139	0.0093228	1.12642	1.05586	0.238356	0.155231	0.128526	0.0822984	0.224104	0.0822984	0.401156	0.0746488	0.819939	0.582196	-0.124968	0.226587
2	0	1	0	0.800573	0.698488	19.778	28.3155	31.4821	31.4821	28.4598	33.2038	8471.67	22.6687	0.85086	2361.96	0.278807	8747.56	2.55803	3.83952	2738.92	1.60604	0.636545	4.16998	4.91138	0.412254	3.03935	2.85021	2.49605	2.41532	0.274529	3.08385	1.33773	83190.4	0.439984	0.272451	8.72597	2.84403	48.0124	8.14779	3.66112	1.11843	0.537288	0.712094	1.51184	0.587055	0.169249	3.38024	-0.160184	0.641459
2	0	1	0	0.684627	0.608774	15.1251	24.8452	24.2792	26.8533	24.8514	29.8867	4333.28	17.0097	0.854167	1504.82	0.347271	4525.65	1.53473	2.16299	506.946	1.10177	0.353381	2.56792	2.46446	0.200449	1.82875	1.78993	1.44978	1.01468	0.146247	1.84454	0.54385	15397.7	0.549209	0.0579935	5.3945	2.30772	1.20389	0.100437	0.700987	0.427482	0.248507	0.407795	1.00538	0.252327	0.27759	2.16221	-0.07308	0.345991
2	0	1	0	0.630423	0.396842	21.8461	55.0498	60.1122	56.2949	43.2785	60.8654	28034.7	34.7047	0.745065	5989.91	0.213661	28399.2	2.62923	3.66789	8997.97	1.55736	0.583038	3.19833	4.3847	0.3284	3.07562	2.98509	2.55297	1.83172	0.235712	3.10218	0.905258	273299	0.388915	0.164034	3.69852	1.81063	15.2917	2.75044	2.28159	0.603929	0.584256	0.496351	1.19713	0.345415	0.163641	3.02821	-0.183942	0.650368
2	0	1	0	0.803197	0.62809	16.5932	26.4185	28.7943	29.8495	26.2386	31.9783	6127.85	21.2193	0.865552	1870.95	0.30532	6378.43	1.93834	3.14842	1282.29	1.93333	0.716902	2.69407	3.71352	0.390479	2.42643	2.2801	1.82856	1.88496	0.288416	2.47106	0.815884	38947.6	0.309025	0.218582	7.2474	2.61437	22.5253	2.50535	2.88747	1.24527	0.403296	0.844722	1.47728	0.497435	0.0934719	3.79973	-0.109439	0.566894
3	1	0	0	0.827487	0.702945	29.4778	41.9347	43.8861	44.9123	44.2044	54.3725	29295.2	34.7004	0.823393	5581.38	0.190522	29735.6	3.3906	5.26269	18276.7	2.53228	1.01061	3.29843	6.84153	0.587813	4.25906	4.16865	3.23413	3.6074	0.425976	4.32073	0.780942	555125	0.1928	0.529076	12.1653	3.28854	159.79	10.8925	7.21455	1.81676	0.599152	0.962115	1.7666	0.860224	0.0520252	4.72029	-0.155322	0.71926
3	1	0	0	0.936144	0.840155	34.4295	40.9799	48.5696	47.7296	48.1509	50.7342	37927.6	38.3631	0.86467	6313.5	0.166462	38361.7	2.62448	4.34821	15288.7	2.25098	1.11625	2.2407	5.40477	0.564713	3.41603	3.33297	2.45776	2.94701	0.442624	3.47924	0.474218	464372	0.236942	0.435814	13.9478	3.57639	73.2818	4.91064	5.76689	1.14161	0.670295	0.755758	1.51681	0.552745	0.071778	4.17607	-0.194104	0.753453
3	1	0	0	0.546543	0.46809	29.4122	62.8344	63.0803	79.2021	40.2482	80.5331	33734.8	34.3417	0.734436	6874.63	0.203784	34291.6	3.93643	6.44603	29993.3	2.81029	1.50272	2.11605	7.44279	0.787751	5.07035	4.93319	3.70874	3.73404	0.612088	5.15425	0.419018	911000	0.151844	0.857761	18.7581	4.05658	272.988	10.6011	11.3133	2.12687	0.68444	1.11909	1.81711	0.836522	0.0326868	5.12465	-0.190864	0.797812
3	1	0	0	0.838811	0.646626	24.2134	37.4457	39.3588	45.0991	38.3151	46.0982	19102.4	31.4099	0.80437	4296.22	0.224905	19469.4	2.15785	3.08183	4257.76	1.4261	0.555971	2.35998	3.5283	0.293819	2.55361	2.48353	2.06641	1.46189	0.223665	2.57728	0.59468	129323	0.406587	0.121467	3.42481	1.76425	6.40367	1.06898	1.71412	0.468008	0.572481	0.435741	1.04938	0.269698	0.176857	2.72678	-0.199238	0.652063
3	0	1	0	0.64434	0.631001	68.4872	108.537	123.657	125.606	98.2275	131.042	198113	69.9349	0.336877	48785.3	0.246249	202105	2.10718	2.48553	34608.2	0.456562	0.210553	5.7085	3.23437	0.124618	2.27497	2.2377	2.07787	1.15651	0.0865086	2.2806	1.3713	1.05117e+06	0.835148	0.0256352	1.28543	1.11227	0.948688	0.452153	0.308131	0.115054	0.458694	0.113912	0.510743	0.10153	0.707877	0.933461	-0.198077	0.41842
3	0	1	0	0.870299	0.719655	39.6721	55.1266	58.5178	67.7156	59.1868	70.6186	71602.9	47.9767	0.778305	10714.1	0.149632	72137	1.94453	2.59421	12522.5	1.26946	0.342922	2.6146	3.09915	0.195723	2.28361	2.28705	1.83162	1.26753	0.141921	2.29622	0.169071	380351	0.497298	0.057725	4.6699	2.12725	2.67596	0.165235	0.90384	0.325292	0.471033	0.318207	0.916397	0.221275	0.323677	2.20654	-0.15999	0.54915
3	0	1	0	0.758905	0.645737	24.8679	38.5108	43.4221	41.7307	35.5747	43.886	17879.8	29.2261	0.754825	4380.74	0.24501	18284.8	3.03442	4.12148	7772.91	1.85882	0.566083	2.55702	4.75294	0.329067	3.57061	3.54311	2.76438	1.98856	0.2369	3.5933	0.254217	236090	0.311945	0.162574	8.16689	2.77342	15.205	0.586406	2.49294	0.595996	0.613363	0.518893	1.16012	0.314686	0.130079	3.30136	-0.208731	0.713008
3	1	1	1	0.854665	0.717952	27.8644	38.811	41.7976	48.5585	42.4518	48.9737	22851	33.1704	0.784912	4961.34	0.217117	23266.1	2.0396	2.76287	4441.97	1.29596	0.432679	2.05837	2.95548	0.227301	2.39299	2.38656	1.84104	1.11443	0.1737	2.40809	-0.0335745	134918	0.444836	0.072496	6.03043	2.42454	2.08554	-0.294318	0.980552	0.373792	0.44865	0.349685	0.982896	0.248541	0.252671	2.27046	-0.148676	0.533807
3	1	0	0	0.788549	0.65149	27.118	41.6245	47.7296	46.1355	37.2432	49.2948	25584.6	32.823	0.861548	4873.68	0.190493	25969.3	3.65204	6.18898	20138.5	2.85474	1.46846	2.27481	7.15655	0.794529	4.76081	4.59635	3.40675	3.7498	0.60696	4.85323	0.517749	611677	0.15245	0.888513	21.521	4.4034	288.902	14.4261	11.3164	2.80623	0.604303	1.28874	1.98673	1.099	0.0296195	5.33726	-0.141459	0.725448
[truncated: 165 more columns]
